# Supplementary material for: Enhanced Photovoltaic Performance of Ternary Small Molecule/Polymer Bulk Heterojunction Solar Cells
Source: Micromachines (Basel). 2026 Jan 12;17(1):97. doi: 10.3390/mi17010097 (PMC12844427; doi:10.3390/mi17010097)
Supplement: Supplementary file 1 [file micromachines-17-00097-s001.zip]

Archive with 1 entries (1 files):
- micromachines-4019045-supplementary.pdf
